# Supplementary material for: Supporting Clinical Identification of Children with Sensory Integration Challenges: A Decision Guide for Primary Care Providers
Source: Brain Sci. 2025 Oct 31;15(11):1184. doi: 10.3390/brainsci15111184 (PMC12650441; doi:10.3390/brainsci15111184)
Supplement: Supplementary file 1 [file brainsci-15-01184-s001.zip]

Archive with 1 entries (1 files):
- brainsci-3910855-supplementary.pdf
